# Supplementary material for: GSDMD-Dependent Neutrophil Extracellular Traps Mediate Portal Vein Thrombosis and Associated Fibrosis in Cirrhosis
Source: Int J Mol Sci. 2024 Aug 22;25(16):9099. doi: 10.3390/ijms25169099 (PMC11354441; doi:10.3390/ijms25169099)
Supplement: Supplementary file 1 [file ijms-25-09099-s001.zip]

Archive with 1 entries (1 files):
- ijms-3127071-supplementary.pdf
